# Supplementary material for: From Materials to Technique: A Complete Non-Invasive Investigation of a Group of Six Ukiyo-E Japanese Woodblock Prints of the Oriental Art Museum E. Chiossone (Genoa, Italy)
Source: Sensors (Basel). 2022 Nov 13;22(22):8772. doi: 10.3390/s22228772 (PMC9693042; doi:10.3390/s22228772)
Supplement: Supplementary file 1 [file sensors-22-08772-s001.zip]

Archive with 1 entries (1 files):
- sensors-1991285-supplementary.pdf
